# Supplementary material for: DNA repair by Rad52 liquid droplets
Source: Nat Commun. 2020 Feb 4;11:695. doi: 10.1038/s41467-020-14546-z (PMC7000754; doi:10.1038/s41467-020-14546-z)
Supplement: Supplementary file 14 — Source Data [file 41467_2020_14546_MOESM14_ESM.xlsx]

## Sheet: Fig 1a
# of DIM+ cells	58
pti-DIMs	16
Unstable long DIM	1
Both	25
Long stable DIM	16
% with pti DIMs or both	0.724138
% with long stable DIMs	0.275862

## Sheet: Fig 1b
DIM lengths (µm)
Multiple	Single
0.499	1.02
0.5	1.58
0.857	2.04
0.578	0.987
0.696	1.84
1.1	0.919
0.606	0.761
0.63	1.04
0.396	1.77
0.446	1.54
0.586	1.87
0.337	2.57
0.402	2.11
0.686	2.03
0.585	1.72
0.66	1.04
0.456	2.42
0.459	1.95
0.987	0.925
1.44	0.889
0.589	1.11
0.899	1.26
0.497	0.592
0.794	1.7
1.15	1.57
0.556	2.31
0.808	2.56
0.697	1.51
0.772	2.06
0.658	0.806
0.604	0.483
0.745	1.77
0.815	0.983
1.02	1.07
0.485	1.3
0.353	1.49
0.474	1.59
0.477	0.953
0.397	1.79
1.36	1.81
0.8	2.48
0.423	1.55
0.388	1.61
0.397	2.91
0.438	0.666
0.671	2.97
0.929	2.09
0.845	3.22
1.04	2.66
1.17	1.57
0.797	0.957
0.546	1.35
0.612	1.58
0.346	0.41
0.467	3.14
0.248	3.83
0.459	3.48
0.365	2.99
0.609	3.46
1.55	2.59
0.865	2.59
0.649	1.04
0.941	0.501
0.456	0.492
0.586	0.543
0.898	2.65
1.52	1.23
0.62	0.612
0.753	0.433
0.561	0.397
0.42	0.565
0.457	1.39
0.348	0.337
0.581	3.24
0.795	2.91
0.699	0.267
0.765	1.63
0.279	1.35
0.238	1.67
1.87	3.38
0.683	1.48
0.753	0.843
0.986	0.302
1.51	0.356
0.559	0.324
0.584	1.92
0.742	0.573
0.799	0.967
0.266	1.51
1.29	0.516
0.62	0.463
1.39	0.397
1.57	0.292
2.53	3.54
3.05	2.65
2.67	1.36
3.23	3.12
0.706	2.35
0.484	0.633
0.36	0.861
0.33	0.831
0.689	3.43
1.24	2.05
1.08	2.12
0.986	1.81
0.473	0.525
1.15	0.569
0.936	2.53
1.79	0.747
1.23	2.11
0.7	1.62
0.607	2.24
0.552	3.39
0.379	1.69
0.651	1.83
0.305	1.2
2.15	1.634
0.711	0.89
0.399	1.245
0.362	0.534
0.321	0.668
0.308
0.916
0.547
0.285
0.352
0.322
0.527
0.285
0.352
1.02
1.18
0.73
2.39
0.934
1.16
1.8
1.55
1.95
2.04
1.89
1.934
0.983

## Sheet: Fig 1c
	Capture in single focus+ cells	Capture in multiple focus+ cells
n=1	0.69	0.0140845
n=2	0.58	0.125
n=3	0.65	0.0740741
Average	0.64	0.0710529
StDEV	0.0556776	0.0555194

## Sheet: Fig 1.d-e
	% of Rad52 foci exhibiting droplet behaviour
	Spherical	Wetting	Dripping	Fusing	Bumping
n=1	1	0.111111	0.555556	0.222222	0.333333
n=2	0.942308	0.153846	0.36	0.24	0.28
n=3	0.857143	0.333333	0.3	0.4	0.5
n=4	1	0.08	0.285714	0.285714	0.380952
n=5	1	0.304348	0.555556	0.222222	0.333333
n=6	1	0.117647	0.615385	0.153846	0.615385
Average	0.966575	0.183381	0.445368	0.254	0.407167
StDEV	0.053281	0.0985076	0.146354	0.0831484	0.126281

## Sheet: Fig 1f
Normalized Rad52 focus FLIP results						Normalized spindle pole body FLIP results
Time (s)	Mock	FLIP	MOCK STDEV	FLIP STDEV		Time (s)	Mock	FLIP	MOCK STDEV	FLIP STDEV
0	0.895547	0.928525	0.0912318	0.0563769		0	0.916417	0.922835	0.0777386	0.070309
0.172	0.878274	0.919266	0.0867298	0.0771775		0.172	0.923636	0.923825	0.0632065	0.067906
0.342	0.884311	0.932322	0.0717078	0.0674855		0.342	0.908011	0.919382	0.0550692	0.0444993
0.512	0.876561	0.915125	0.0880838	0.0550733		0.512	0.904145	0.927269	0.0578785	0.0346324
0.682	0.893066	0.919867	0.0962044	0.0717576		0.682	0.899813	0.915358	0.0487076	0.0579346
0.852	0.876875	0.913654	0.094322	0.0522815		0.852	0.891955	0.877866	0.0613002	0.0602208
1.022	0.88577	0.919416	0.0930791	0.0513738		1.022	0.89924	0.902611	0.0469434	0.0752651
1.192	0.891126	0.914492	0.0906607	0.0549447		1.192	0.910791	0.866216	0.0460885	0.0696098
1.362	0.879439	0.914769	0.0906275	0.0457655		1.362	0.871085	0.884479	0.0565447	0.0516894
1.532	0.880725	0.913824	0.0884501	0.0456926		1.532	0.887787	0.909638	0.0529073	0.0464279
1.702	0.859033	0.911345	0.103666	0.0668181		1.702	0.887854	0.878216	0.0755466	0.0630836
1.872	0.864865	0.920746	0.103906	0.0494108		1.872	0.907487	0.885066	0.0648277	0.0453134
2.042	0.880775	0.877275	0.102875	0.0498121		2.042	0.876144	0.882779	0.0680533	0.0606568
2.212	0.892116	0.899026	0.104308	0.0522276		2.212	0.880743	0.904411	0.0474126	0.0619587
2.382	0.888079	0.900766	0.104472	0.0572569		2.382	0.869875	0.887122	0.0660831	0.0610628
2.552	0.863104	0.902475	0.101095	0.0526274		2.552	0.889966	0.872281	0.0510846	0.0647879
2.722	0.864583	0.900083	0.112011	0.0691437		2.722	0.867119	0.913187	0.0515659	0.0488173
2.892	0.867349	0.894646	0.116359	0.0634001		2.892	0.880067	0.907274	0.0417272	0.0583536
3.062	0.87026	0.89296	0.109747	0.0595018		3.062	0.887742	0.887931	0.0416194	0.0669703
3.232	0.852053	0.889771	0.110858	0.0687759		3.232	0.850382	0.874942	0.0656915	0.0502335
3.402	0.866691	0.901446	0.119446	0.0669092		3.402	0.870082	0.892861	0.0567188	0.0697132
3.572	0.866118	0.883065	0.096936	0.0630958		3.572	0.848964	0.885327	0.0537016	0.0648609
3.742	0.858088	0.885037	0.118608	0.0732341		3.742	0.871536	0.871766	0.0782545	0.052522
3.912	0.857999	0.893007	0.114324	0.0814797		3.912	0.896821	0.891711	0.0414435	0.041381
4.082	0.867545	0.889959	0.101795	0.0896499		4.082	0.853388	0.882058	0.0669137	0.0428562
4.412	0.865221	0.54016	0.102516	0.157783		4.412	0.881987	0.741187	0.0865517	0.0642488
5.04	0.857406	0.382532	0.0861751	0.18228		5.04	0.88001	0.667098	0.0760223	0.0806671
5.385	0.867654	0.293772	0.0776678	0.174282		5.385	0.884685	0.61311	0.0676061	0.0756046
5.727	0.883134	0.240708	0.074375	0.168472		5.727	0.869194	0.576352	0.0476344	0.0810259
6.072	0.887948	0.194159	0.0848607	0.161195		6.072	0.891377	0.548791	0.0694605	0.0675866
6.415	0.883131	0.167099	0.0686986	0.16065		6.415	0.909402	0.53036	0.0375132	0.0779488
6.76	0.891722	0.147028	0.0819038	0.161674		6.76	0.88384	0.513705	0.0658784	0.073709
7.105	0.871812	0.125636	0.0792844	0.138543		7.105	0.882363	0.481379	0.0621698	0.0830324
7.447	0.868614	0.120377	0.0772731	0.149219		7.447	0.870372	0.471029	0.077569	0.104406
7.79	0.874784	0.111701	0.0787894	0.155324		7.79	0.901391	0.447237	0.0661906	0.0878054
8.135	0.85879	0.0999456	0.094231	0.145322		8.135	0.90149	0.440608	0.0609221	0.0695641
8.48	0.866086	0.0987036	0.0851573	0.170356		8.48	0.887981	0.41425	0.055843	0.0830461
8.825	0.854584	0.0863323	0.0844091	0.151138		8.825	0.87563	0.413543	0.0606621	0.0769352
9.167	0.862346	0.0861343	0.0783633	0.155176		9.167	0.885446	0.386186	0.0472678	0.0667047
9.512	0.864324	0.0819704	0.0845355	0.162149		9.512	0.867383	0.38026	0.0500666	0.0883012
9.855	0.857359	0.0815233	0.106057	0.173069		9.855	0.872646	0.363301	0.0478401	0.0774731
10.2	0.840327	0.0801162	0.0944492	0.174578		10.2	0.895991	0.347072	0.0742303	0.0776546
10.545	0.83798	0.0731229	0.0954749	0.155957		10.545	0.878646	0.330689	0.0336732	0.0859786
10.887	0.826302	0.0704262	0.104788	0.153607		10.887	0.88037	0.324417	0.0528696	0.0755425
11.232	0.841171	0.0658668	0.103699	0.147519		11.232	0.886807	0.310623	0.0433246	0.0842556
11.575	0.832167	0.0682067	0.10904	0.155743		11.575	0.862551	0.311096	0.0469393	0.0976339
11.92	0.849581	0.0691732	0.118148	0.161846		11.92	0.877291	0.287377	0.053075	0.0678215
12.265	0.841304	0.0641807	0.0995582	0.148445		12.265	0.851961	0.281726	0.0568223	0.0773025
12.607	0.851195	0.0653953	0.104788	0.168988		12.607	0.881906	0.272385	0.035963	0.0761685
12.952	0.85245	0.0632972	0.0999267	0.154259		12.952	0.895218	0.267991	0.0576554	0.0693479

## Sheet:   Fig 4b
	% pti-DIM +ve
	WT	tub3∆	kar3∆
n=1	40	17	27.5
n=2	32.5	12.5	32.5
n=3	35	17.5	35
Average	35.8333	15.6667	31.6667
StDev	3.81881	2.75379	3.81881

## Sheet: Fig 4c
Velocities normalized to WT mean
WT	tub3∆
0.738795	0.049587
0.40142	0.0884067
0.84803	0.0927479
0.826315	0.082082
0.604192	0.0426602
0.583368	0.0703473
0.758154	0.0557492
0.3898	0.0565313
0.345096	0.0112569
0.376753	0.0645325
0.78158	0.0351376
0.671667	0.0542726
1.54644	0.0758926
0.990529	0.0442516
1.34144	0.069113
0.790191	0.055646
0.817416	0.0553574
0.358766	0.0514614
0.688256	0.0296064
0.87364	0.0392212
0.94248	0.0252886
0.795086	0.0505939
1.65805	0.0531431
1.10528	0.0386184
1.25068	0.031085
0.48434	0.0350774
1.08532	0.062962
1.91553	0.0439303
1.32033	0.0426777
1.03004	0.0400346
1.22193	0.0645773
1.32396	0.0205392
0.85257	0.0680811
0.628818	0.020399
1.4074	0.0486741
0.687644	0.0518849
0.543897	0.0393722
0.788342	0.0312467
0.20252	0.0684058
1.14305	0.0268368
1.45658	0.027499
1.75225	0.0239366
1.22262	0.0203142
2.53875	0.0134318
1.07062	0.0108671
0.683674	0.0898308
0.973071	0.0691801
1.03836	0.101436
0.471635	0.0390673
0.691029	0.0384663
1.33167	0.0560288
1.15762	0.0406348
1.11903	0.0536825
1.39854	0.0350091
0.505675	0.0496079
0.42381	0.0945332
0.962383	0.0510696
0.940541	0.11253
1.17339	0.0390136
0.9062	0.0564829
1.04843	0.032048
0.625769	0.07458
0.747075	0.0572493
1.33151	0.0373983
0.992512	0.0410546
1.51228	0.0152937
1.93972	0.0647506
0.731507	0.0493973
0.837178	0.0453745
0.907087	0.0584486
0.341447	0.0504795
0.440764	0.0461111
1.35085	0.0565518
1.15702	0.0345803
2.75003	0.0459549
1.91997	0.0629407
1.07909	0.0249978
0.551733	0.0424298
0.92324	0.0513309
0.991893	0.027175
0.875892
0.659745
0.50066
1.48144
1.34208
0.786236
0.954323
0.842718
0.740711
0.610492
0.683499
0.656267
1.45499
0.507322
0.943848
1.66967
1.5253
0.882162
2.18575
3.02223
0.68266
2.33797
1.11178
0.765267
0.999215
0.863758
0.978935
0.724032
1.24058
1.90295
0.674914
0.886464
0.560922
0.818125
0.636136
0.76886
0.885488
0.713848
0.678802
1.11632
1.04556
0.397193
0.402475
1.34842
0.427262
1.69733
0.893734

## Sheet: Fig 4d
WT
	1 Focus	2 Foci	3 Foci	4 Foci	SUM
n=1	0.125	0.075	0.025	0	0.225
n=2	0.15	0.075	0.025	0	0.25
n=3	0.1	0.05	0.025	0	0.175
n=4	0.25	0.075	0.025	0	0.35
n=5	0.125	0.05	0.025	0	0.2
n=6	0.15	0.075	0.025	0.025	0.275
n=7	0.125	0.075	0	0	0.2
n=8	0.125	0.05	0.025	0	0.2
n=9	0.1	0.05	0.025	0	0.175
n=10	0.15	0.025	0	0	0.175
n=11	0.025	0.075	0.05	0	0.15
Average	0.129545	0.0613636	0.0227273	0.00227273	0.215909
StDev	0.0509213	0.0163889	0.0128565	0.00718699	0.0546401
tub3∆
	1 Focus	2 Foci	3 Foci	4 Foci	SUM
n=1	0.075	0.15	0.075	0.05	0.35
n=2	0.1	0.15	0.025	0.025	0.3
n=3	0.1	0.175	0.025	0.05	0.35
Average	0.0916667	0.158333	0.0416667	0.0416667	0.333333
StDev	0.0144338	0.0144338	0.0288675	0.0144338	0.0288675
kar3∆
	1 Focus	2 Foci	3 Foci	4 Foci	SUM
n=1	0.175	0.05	0.025	0	0.25
n=2	0.15	0.1	0	0	0.25
n=3	0.3	0.025	0	0	0.325
Average	0.208333	0.0583333	0.00833333	0	0.275
StDev	0.0803638	0.0381881	0.0144338	0	0.0433013

## Sheet: Fig 4e
Droplet areas (nm^2)
WT	tub3∆	kar3∆
187569	441920	843881
142502	219553	100322
162666	89372.3	61799.6
209020	141301	63930.2
143265	140244	402458
59446.6	75226.4	587409
192021	26515.7	72462
180984	187788	77275.2
171018	136453	529857
87478.6	91991.7	72591.9
133197	168231	93293.7
99210.4	114755	476274
85034.7	72753.7	937030
91386.9	33380.2	64584.7
69970.9	75482.9	218210
128569	204811	95578.6
125890	97429.9	584699
148748	54117.7	130170
73835.6	39493.1	667750
71889.7	541071	483408
65910.5	143517	115725
166884	86412.2	112793
119173	237804	168450
100748	154555	536269
123136	92528.1	201438
218714	139353	543119
108523	79765.3	357856
131254	32991.2	130562
174367	28562	281273
120745	546655	402083
107807	84529.4	147360
136506	42814.6	541430
281237	441221	260719
223430	148876	115230
104730	402640	461095
121217	94408.9	76160.9
89933.5	50862.9	58536.8
155853	101251	36926.4
163050	205310	751752
105239	394825	245193
108250	290314	58940.7
112766	50766.9	625295
152235	93037.7	348702
184193	123376	558935
111754	24670.3	231572
63372.4	399083	778923
110824	112296	312008
99534.6	124287	88293.4
106457	83713.3	132087
132153	52564.2	546872
95983.9	77982	343009
96157.9	125140	583378
98512.4	76752.3	83807.1
143090	42313.4	347683
163966	50934.3	273727
79218.5	525353	543397
156400	264524	57722.8
93433.3	115595	42408.7
131057	180853	515091
100718	64028.4	243530
168089	49739.7	70448.5
82980.1	846301	57391.2
65585.5	176027	216954
73969.9	144051	104608
49015.2	142993	96139.5
132918	111497	108598
55420.6	262466	83908.3
68496.4	293245	91383.5
23072.4	58469.7	115133
57188.7	90392.5	54949
113144	43734.7	246618
72381.4	107456	62127.2
50514.4	53081.6	60088.2
47255.3	432911	37795.2
45437.8	127674	98291.6
73282.6	82547.7	66063.6
35548.3	64230.3	23514.4
429952	45126.3	72306.5
1100000	50315.5	88049.4
489117	345374	62480
420150	216961	61850
555786	122998	90306.4
241332	45247.2	84625.6
407102	331989
175687	151292
442950	59015
128043	39185.5
206195	31771
226095	96289.4
141172	58935.6
431642	81894.4
618425	171827
363067	98518.9
357226	100618
736833	65753.2
1130000	220819
694729	74994.9
1210000	48784.7
914703	115430
192816	112181
179520	138639
470265	55069.2
758360	276739
781784	129369
340348	67865.2
317141	45444.6
186010	140004
107914	71398.3
137631	64684.6
419454	68729.2
247725	580443
641659	154649
377279	66573.4
200732	97978.2
221708	84914.5
300771	93864.8
185440	75335.6
214632	76253.8
156218	129380
134759	126925
100728	82498.4
215237	42208.6
239935	285994
	123357
	424125
	136074
	52207.4
	38553.1
	52207.5
	92206.4
	52287.7
	97978.8
	101079
	290431
	88748.7
	436807
	520721
	126073
	197362
	67314.8
	73894.3
	61306
	56362
	137881
	149265
	88921.9
	69840.2
	176253
	57054.8
	738665
	645361
	313559
	253731
	63621
	82119
	75492.7
	147641
	80056.5
	80791.8
	91251.7
	172296
	160978
	97213.5
	491401
	170448
	120448
	55333
	38016.8
	452331

## Sheet: Fig 5b
Droplet area (nm^2)		Droplet intensity
Tub -	Tub +	Tub -	Tub +
187569	429952	1181.3	13006.6
142502	1100000	719.64	3470.51
162666	489117	1064.78	15709
209020	420150	1497.49	17280
143265	555786	688.11	13208
59446.6	241332	163.51	11334.2
192021	407102	1663.55	15488.8
180984	175687	2215.94	7629.85
171018	442950	1145.72	15293.5
87478.6	128043	519	5944
133197	206195	10708.4	4349.58
99210.4	226095	7235.18	6050.26
85034.7	141172	7169.01	5655.72
91386.9	431642	5520.67	17288.3
69970.9	618425	2813.09	3115.09
128569	363067	4558.83	2574.18
125890	357226	4994.58	4127.19
148748	736833	6148.92	11992.6
73835.6	1130000	1755.38	12611.9
71889.7	694729	2358.62	6510.93
65910.5	1210000	1807.5	1904.27
166884	914703	13489.5	8864.73
119173	192816	11944.6	1779.89
100748	179520	2230.46	2647.51
123136	470265	13140.8	7892.42
218714	758360	13065.7	5498.98
108523	781784	7125.85	15047
131254	340348	8412.21	6911.57
174367	317141	5289.1	6667.75
120745	186010	7001.11	5202.16
107807	107914	7194.8	2567.26
136506	137631	9188.86	3606.36
281237	419454	12970.6	3392.45
223430	247725	8172.18	1509.99
104730	641659	3892	3509.26
121217	377279	5289.21	6581.19
89933.5	200732	12862	4771.78
155853	221708	4545.83	7704.61
163050	300771	3525.89	1779.79
105239	185440	3692.16	6394
108250	214632	2226.15	5682.92
112766	156218	3184.83	3891.19
152235	134759	4411.76	5186.35
184193	100728	10601.9	1604
111754	215237	5961.4	3365.46
63372.4	239935	1388.25	6850.62
110824		2335.17
99534.6		2297.69
106457		2962.68
132153		4543.2
95983.9		6664.88
96157.9		6138.65
98512.4		2748.79
143090		2126.31
163966		2087.07
79218.5		1735.81
156400		2592.79
93433.3		723.3
131057		3538.55
100718		2623.81
168089		1184.64
82980.1		5182
65585.5		413.06
73969.9		820.58
49015.2		987.05
132918		3404.52
55420.6		2055.13
68496.4		1951.87
23072.4		1694.66
57188.7		963.8
113144		657.74
72381.4		765.1
50514.4		1972.27
47255.3		1726.94
45437.8		823.21
73282.6		3231.8
35548.3		702.5

[truncated: 8 more sheets: Supp Fig 1a, Supp Fig 1b, Supp Fig 1e, Supp Fig 2c, Supp Fig 3a, Supp Fig 3b, Supp Fig 5a, Supp Fig 5b]
